# Supplementary material for: COVID-19 in Children: Molecular Profile and Pathological Features
Source: Int J Mol Sci. 2023 Nov 25;24(23):16750. doi: 10.3390/ijms242316750 (PMC10706827; doi:10.3390/ijms242316750)
Supplement: Supplementary file 1 [file ijms-24-16750-s001.zip]

Archive with 1 entries (1 files):
- ijms-2680495-supplementary.pdf
